# Supplementary material for: Malaria Incidence Rates from Time Series of 2-Wave Panel Surveys
Source: PLoS Comput Biol. 2016 Aug 10;12(8):e1005065. doi: 10.1371/journal.pcbi.1005065 (PMC4980052; doi:10.1371/journal.pcbi.1005065)
Supplement: S2 Code — This file contains the.R file (which can be directly read and used in R). (R) [file pcbi.1005065.s002.R]

# ---- ---- ---- ---- ---- ---- ---- ---- ---- ---- ----
# Version 1; Last Updated 2016-02-22
# MC Castro, M Maheu-Giroux, C Chiyaka, and BH Singer.
# ---- ---- ---- ---- ---- ---- ---- ---- ---- ---- ----

# --------------------------------------------------------------------------------------
# R-code to calculate malaria incidence rates from interval-censored longitudinal data.
# --------------------------------------------------------------------------------------

Incidence <- function(Data, TimeInt, Eps=0.008, Limit_u1=0.2, Value_u2=1, Limit_s1=0.5, Grid=NULL, N=100, ReturnAll=FALSE){
  # --- --- ---
  # Function Incidence() estimates incidence rates using continuous-time mixture Markov chains, as described in Castro, Maheu-Giroux, Chiyaka, and Singer (2016). It requires the following inputs: 
  # Data: Vector of the form c(n11, n12, n21, n22) that contains the raw count of elements of a 2x2 matrix, such as: n11 is the number of non-infected individuals in the 1st survey round who remained not infected in the 2nd round; n12 is the number of non-infected individuals in the 1st survey round who were infected in the 2nd round; n21 is the number of infected individuals in the 1st survey round who were not infected in the 2nd round; and n22 is the number of infected individuals in the 1st survey round who remained infected in the 2nd round. From these counts, p1=n11/(n11+n12) and p2=n22/(n21+n22). This vector should be created from the longitudinal data.
  # TimeInt: Time interval between two consecutive survey rounds. This is calculated considering the date of interview of each survey round (ideally day, month and year).
  # Eps: The espilon value used to maximize (v1-v2), and it is required to be small.	
  # Limit_u1: Upper bound for the setting-specific constraint on u1. Set to 0.2 by default.
  # Value_u2: Value for u2. Default is set to 1.
  # Limit_s1: Upper bound (excluding value) for the setting-specific constraint on s1. Set to s1<0.5 by default.
  # Grid: Optional argument supplying the grid of point covering the parameter space for (u1, s1). This argument is used mostly internally to speed up computation when performing the probabilistic sensitivity analysis.
  # N: Number of equally-spaced values of u1 to sample on the curve of partial identifiability, default set to 100.
  # ReturnAll: Internal argument used to indicate that the output of this function should be all sampled values of incidence (r1). To be used with the Sensitivity() function.
  
  # Incidence() returns a vector with the median (Median), 2.5th percentile (LCI), 97.5th percentile (UCI), minimum (Min) and maximum (Max) of the incidence rates estimated. 
  # --- --- ---
  
  # Pre-processing step of the vector to obtain the 2x2 matrix P.
  TwoByTwo <- t(matrix(as.numeric(Data), ncol=2, nrow=2))
  Totals <- rowSums(TwoByTwo)
  TwoByTwo_p <- TwoByTwo/Totals
  TwoByTwo_p <- ifelse(is.na(TwoByTwo_p), 0, TwoByTwo_p) 	
  
  # When dividing 0/n22, NA are produced. The next command line replaces NA with 0.
  P1 <- TwoByTwo_p[1,1]
  P2 <- TwoByTwo_p[2,2]	
  
  # If (p1, p2) is in the interior of the unit square.
  if(P1>0 & P1<1 & P2>0 & P2<1){	
    # Create a grid of parameter sets for (u1, s1) that covers the whole parameter space.
    # The objective is to set good coverage of points in the u1 x s1 plane. 
    # Since u1=0 implies that the incidence rate, r1=[infinity], the lower bound is set to 0.00005.
    if(is.null(Grid)){
      grid <- NULL
      grid$u1 <- seq(from=0.00005, to=Limit_u1, by=0.001)	
      grid$s1 <- seq(from=0, to=(Limit_s1 - 1e-10), by=0.001)		
      # After selecting points at regular intervals along u1 and s1, the grid of points is expanded to cover the whole parameter space.
      Grid <- expand.grid(grid$u1, grid$s1)
      colnames(Grid) <- c('u1','s1')	}		
    
    v1 <- (P1 - Grid$s1*Grid$u1)/(1 - Grid$s1)
    # Only consider the values of v1 that lie in (0, 1).
    v1 <- na.omit(ifelse(v1>=0 & v1<=1, v1, NA))
    
    # Take the largest value of v1, call it v1x, and use it as a fixed parameter in the mixture representation.
    # Once v1x has been set, there are two possibilities:
    # 1) There is a unique pair (u1, s1) that correspondents to v1x, in which case the model is exactly identified.
    # 2) (u1, s1) that correspond to the fixed parameter v1x lies on the curve of (u1, s1).
    v1x <- max(v1)
    
    # Next, calculate v2 and s2.
    v2x <- 1 + Eps - v1x
    s2 <- (P2 - v2x)/(Value_u2 - v2x)	
    
    # Check that s2 lies in the interval [0, 1). 
    # If it is not the case, increase it using the Epsilon parameter, until s2 lies in that interval.
    if (s2<0) {
      Small <- seq(from=0.001, to=1, by=0.001)
      s2 <- (P2 - v2x + Small)/(Value_u2 - v2x + Small)
      v2p <- v2x + Small[min(which(s2>0))]
      Epsx <- Eps + (v2p - v2x)
      v2x <- v2p	
      Eps <- Epsx	}
    
    # The extent of non-identifiability of the mixture model can now be represented as the set of points (u1, s1) on the curve defined by (u1*s1 - s1*v1x)=(p1 - v1x).
    # First determine the range of plausible values given v1x and the other constraints.
    Values <- NULL
    Values$u1 <- seq(from=0.00005, to=Limit_u1, by=0.0005) 
    Values$s1 <- (P1 - v1x) / (Values$u1 - v1x)
    
    # Verify that s1 is in the [0, 0.5) interval and, if that is not the case, reject these samples.
    # The vector named Values below has the range of plausible u1 values to be sampled from.
    Values$s1 <- ifelse(Values$s1>=0 & Values$s1<Limit_s1, Values$s1, NA)
    Values <- na.omit(as.data.frame(Values))
    
    # Generate N equally spaced samples of u1 for the range of plausible values of u1, conditional on v1x.
    NI <- NULL
    BY <- (max(Values$u1) - min(Values$u1))/N
    NI$u1 <- seq(from=min(Values$u1), to=max(Values$u1), by=BY)
    NI$s1 <- (P1 - v1x) / (NI$u1 - v1x)
    
    # Verify that s1 is in the [0, 0.5) interval and, if that is not the case, reject these samples.
    NI$s1 <- ifelse(NI$s1>=0 & NI$s1<Limit_s1, NI$s1, NA)
    NI <- na.omit(as.data.frame(NI))
    
    # Estimate the incidence rate.	
    r1 <- NI$s1*(log(NI$u1 + Value_u2 - 1) / (NI$u1 + Value_u2 -2))*((1 - NI$u1)/TimeInt) +
          (1 - NI$s1)*(log(Eps)/(Eps - 1))*((1 - v1x)/TimeInt)
    
    # The reported estimates correspond to the median, 2.5th percentile, 97.5th percentile, minimum, and maximum values of estimated incidence rates. 
    CI <- quantile(r1, probs=c(0.5, 0.025, 0.975))
    Inc <- data.frame(Median=CI[1], LCI=CI[2], UCI=CI[3], Min=min(r1), Max=max(r1))	}
  
  # If (p1, p2) is on the boundary of the unit square, special consideration must be put forth.
  if(P1>0 & P1<1 & P2==0){
    # When p=(p1, 0), p1 and the constraints pertaining to (v1, v2) uniquely determine r1.
    r1 <- log(Eps)*(1 - P1)/((Eps - 1)*TimeInt)
    Inc <- data.frame(Median=r1, LCI=r1, UCI=r1, Min=r1, Max=r1) 	}
  
  # If P1=0, we can't estimate incidence
  if(P1==0){
    r1 <- NA
    Inc <- data.frame(Median=r1, LCI=r1, UCI=r1, Min=r1, Max=r1)}
  
  # If P1=1, incidence is zero.
  if(P1==1){
    r1 <- 0 
    Inc <- data.frame(Median=r1, LCI=r1, UCI=r1, Min=r1, Max=r1)}		
  
  # When P2=1, we do:
  if(P1>0 & P1<1 & P2==1){		
    r1 <- -log(P1)/TimeInt
    Inc <- data.frame(Median=r1, LCI=r1, UCI=r1, Min=r1, Max=r1)}		
  
  if(ReturnAll==TRUE){ Inc <- r1 }	
  return(Inc)} 
# --- End of function ---

# Example for Magomeni ward, survey rounds 1 and 2 (R12).
MAG <- c(78, 7, 50, 8)
Incidence(MAG, TimeInt=42.11)

# Example for Vingunguti ward, R12.
VIN <- c(32, 27, 2, 2)
Incidence(VIN, TimeInt=29.11)


# -------------------------------------------------------------------------------------
# R-code to calculate malaria incidence rates from interval-censored longitudinal data, 
# while adjusting for undectected sub-microscopic infections.
# -------------------------------------------------------------------------------------

Incidence_PCR <- function(Data, TimeInt, Eps=0.008, Limit_u1=0.2, Value_u2=1, Limit_s1=0.5, Grid=NULL, N=100){
  # Function Incidence_PCR() estimates incidence rates, while adjusting for the submicroscopic infections not detected by microscopy, using continuous-time mixture Markov chains, as described in Castro, Maheu-Giroux, Chiyaka, and Singer (2016). It requires the following inputs: 
  # Data: Vector of the form c(n11, n12, n21, n22) that contains the raw count of elements of a 2x2 matrix, such as: n11 is the number of non-infected individuals in the 1st survey round who remained not infected in the 2nd round; n12 is the number of non-infected individuals in the 1st survey round who were infected in the 2nd round; n21 is the number of infected individuals in the 1st survey round who were not infected in the 2nd round; and n22 is the number of infected individuals in the 1st survey round who remained infected in the 2nd round. From these counts, p1=n11/(n11+n12) and p2=n22/(n21+n22). This vector should be created from the longitudinal data.
  # TimeInt: Time interval between two consecutive survey rounds. This is calculated considering the date of interview of each survey round (ideally day, month and year).
  # Eps: The espilon value used to maximize (v1-v2), and it is required to be small.  
  # Limit_u1: Upper bound for the setting-specific constraint on u1. Set to 0.2 by default.
  # Value_u2: Value for u2. Default is set to 1.
  # Limit_s1: Upper bound (excluding value) for the setting-specific constraint on s1. Set to s1<0.5 by default.
  # Grid: Optional argument supplying the grid of point covering the parameter space for (u1, s1). This argument is used mostly internally to speed up computation when performing the probabilistic sensitivity analysis.
  # N: Number of equally-spaced values of u1 to sample on the curve of partial identifiability, default set to 100.
  
  # Incidence_PCR() returns a vector with the median (Median), 2.5th percentile (LCI), 97.5th percentile (UCI), minimum (Min) and maximum (Max) of the incidence rates estimated, adjusting for the missed sub-microscopic infections. (These intervals do not take into account sampling variability).
  
  # Internal functions (logit and inverse logit)
  logit <- function(x) {log(x/(1-x))}
  invlogit <- function(x) {exp(x)/(1+exp(x))}
  
  # Pre-processing step of the vector to obtain the 2x2 matrix P.
  TwoByTwo <- t(matrix(as.numeric(Data), ncol=2, nrow=2))
  Totals <- rowSums(TwoByTwo)
  TwoByTwo_p <- TwoByTwo/Totals
  TwoByTwo_p <- ifelse(is.na(TwoByTwo_p), 0, TwoByTwo_p) 	
  # When dividing 0/n22, NA are produced. The next command line replaces NA with 0.
  p1 <- TwoByTwo_p[1,1]
  p2 <- TwoByTwo_p[2,2]
  
  # The coefficients from regression to predict the prevalence ratio (Okell et al. 2012. Nature Communications). (Note that we did not take into account the uncertainty in the estimation of the regression coefficient.)
  int <- 0.95402 # Intercept
  b1 <- -0.1316  # Coefficient
  # Observed prevalence (microscopy) at first wave
  P_t0 <- Totals[2]/sum(Totals)
  # If there are no observed events, we replace the observed prevalence by the upper bound of the 25% confidence interval.
  if (Totals[2]==0) { P_t0 <- binom.test(0, sum(Totals), conf.level=0.25)$conf.int[2] }
  # Observed prevalence (microscopy) at second wave
  P_t1 <- colSums(TwoByTwo)[2]/sum(Totals)  
  # If there are no observed events, we replace the observed prevalence by the uper bound of the 25% confidence interval.
  if (colSums(TwoByTwo)[2]==0) { P_t1 <- binom.test(0, sum(Totals), conf.level=0.25)$conf.int[2] }
  # Unobserved PCR prevalence at first wave   
  Pt0 <- invlogit(int + logit(P_t0)*(1+b1))
  # Unobserved PCR prevalence at second wave   
  Pt1 <- invlogit(int + logit(P_t1)*(1+b1))
  
  # Because we are losing the longitudinal component of the data by adjusting for sub-microscopic infections, we need to recreate the potential 2*2 tables.
  n11_n22 <- sum(Totals) - sum(Totals)*Pt0 - sum(Totals)*Pt1
  
  TbT <- data.frame(N11=0:sum(Totals), N22=NA)
  TbT$N22 <- TbT$N11 - n11_n22 
  
  TbT$n11 <- TbT$N11
  TbT$n12 <- sum(Totals)*(1-Pt0) - TbT$N11
  TbT$n22 <- TbT$N2
  TbT$n21 <- sum(Totals) - TbT$n11 - TbT$n12 - TbT$N22
  TbT$Total <- TbT$n11 + TbT$n12 + TbT$n22 + TbT$n21
  TbT$P1 <- TbT$n11/(TbT$n11+ TbT$n12)
  TbT$P2 <- TbT$n22/(TbT$n21+ TbT$n22)
  
  # We remove all potential 2*2 tables that are either implausible or that do not meet the following condition:
  Condition <- ifelse(p1>p2, 1, 0)
  if (Condition==1){
    TbT$ToRemove <- ifelse(TbT$P1>TbT$P2 & TbT$P1<=1 & TbT$P2<=1 & TbT$n22>=0 & TbT$n12>=0 & TbT$n21>=0, 1, NA)}
  if (Condition==0){
    TbT$ToRemove <- ifelse(TbT$P1<=1 & TbT$P2<=1 & TbT$n22>=0 & TbT$n12>=0 & TbT$n21>=0, 1, NA)}      
  TbT <- na.omit(TbT)        
  
  New2by2 <- data.frame(TbT$n11, TbT$n12, TbT$n21, TbT$n22)
  
  # We calculate the incidence for these adjusted 2*2 tables using the Incidence() function.
  r1 <- NULL
  for (i in 1:dim(New2by2)[1]){
    r1.i <- Incidence(Data=New2by2[i,], TimeInt=TimeInt, Eps=Eps, Limit_u1=0.2, Value_u2=1, Limit_s1=0.5, Grid=Grid, N=N, ReturnAll=TRUE); r1.i
    r1 <- c(r1, r1.i) }
  CI <- quantile(r1, probs=c(0.5, 0.025, 0.975), na.rm=TRUE)
  Inc <- data.frame(Median=CI[1], LCI=CI[2], UCI=CI[3], Min=min(r1, na.rm=TRUE), Max=max(r1, na.rm=TRUE))
  return(Inc)
}
# --- End of function ---

# Example for Magomeni ward, survey rounds 1 and 2 (R12).
MAG <- c(78, 7, 50, 8)
Incidence(MAG, TimeInt=42.11)     # Without adjustment
Incidence_PCR(MAG, TimeInt=42.11) # With adjustment

# Example for Vingunguti ward, R12.
VIN <- c(32, 27, 2, 2)
Incidence(VIN, TimeInt=29.11)     # Without adjustment
Incidence_PCR(VIN, TimeInt=29.11) # With adjustment


# --------------------------------------------------------------------------
# R-code to calculate uncertainty intervals for the malaria incidence rates. 
# (without adjustments for potential sub-microscopic infections.)
# --------------------------------------------------------------------------

Sensitivity <- function(Data, TimeInt, R=1000, Eps=0.008, Limit_u1=0.2, Value_u2=1, Limit_s1=0.5, N=100, digits=6){
  # --- --- ---
  # Function Sensitivity() requires the following inputs: 
  # Data: Matrix (or vector) where each row has the raw count of the 2x2 tables in the following order: n11, n12, n21, and n22.
  # TimeInt: Time interval between two consecutive survey rounds. This is calculated considering the date of interview of each survey round (ideally day, month and year).
  # R: Number of draws for the sensitivity analysis due to sampling variability. Default is set to 1000.
  # N: Number of draws of incidence on the curve of partial identifiability. Default set to 100.
  # Eps: The epsilon value used to maximize  (v1-v2), and it is required to be small.	
  # Limit_u1: Upper bound for the setting-specific constraint on u1. Set to 0.2 by default.
  # Value_u2: Value for u2. Default is set to 1.
  # Limit_s1: Upper bound (excluding value) for the setting-specific constraint on s1. Set to s1<0.5 by default.
  # digits: Number of decimal places for the results.
  
  # The function Sensitivity() returns a vector or matrix with 10 columns:
  # 'MedianPI': the median incidence computed with the function Incidence() using the original data matrix (only takes into account partial identifiability (PI)).
  # 'LCI_PI': Lower bound of the 95% variability interval, only taking into account partial identifiability (PI).
  # 'UCI_PI': Upper bound of the 95% variability interval, only taking into account partial identifiability (PI).
  # 'MinPI': Minimum incidence rate consistent with partial identifiability assumptions (does not take into account sampling variability).
  # 'MaxPI': Maximum incidence rate consistent with partial identifiability assumptions (does not take into account sampling variability).
  # 'Median': Median incidence rates, taking into account partial identifiability and sampling variability.
  # 'LCI': Lower bound of the 95% variability interval that takes into account partial identifiability and sampling variability.
  # 'UCI': Upper bound of the 95% variability interval that takes into account partial identifiability and sampling variability.
  # 'Min2.5': 2.5th percentile of the minimum incidence rates recorded for each of the R simulated tables (takes into account partial identifiability and sampling variability).
  # 'Max97.5': 97.5th percentile of the maximum incidence rates recorded for each of the R simulated tables (takes into account partial identifiability and sampling variability).		
  # --- --- ---
  
  # The syntax of the function Sensitivity() is detailed below
  NbTables <- dim(Data)[1]
  NbTables <- ifelse(is.null(NbTables), 1, NbTables)
  Results <- NULL
  PB <- txtProgressBar(1, NbTables*R, style=3) 
  
  # The following loop performs the sensitivity analysis for each row of the Data matrix.
  for (i in 1:NbTables){
    if(NbTables==1) {	Table.i <- t(matrix(as.numeric(Data), ncol=2, nrow=2))	}
    if(NbTables>1) {	Table.i <- t(matrix(as.numeric(Data[i,]), ncol=2, nrow=2)) }
    N1 <- rowSums(Table.i)[1]
    N2 <- rowSums(Table.i)[2]
    Prob1 <- ifelse(is.na(Table.i[1,1]/N1), 0, Table.i[1,1]/N1)
    Prob2 <- ifelse(is.na(Table.i[2,2]/N2), 0, Table.i[2,2]/N2)
    
    # Create a grid of points for the parameter space (u1, s1).
    # By computing the grid only once for each matrix (using the argument Grid=), the computations are faster.
    grid <- NULL
    grid$u1 <- seq(from=0.00005, to=Limit_u1, by=0.001)	
    grid$s1 <- seq(from=0, to=(Limit_s1 - 1e-10), by=0.001)
    Grid <- expand.grid(grid$u1, grid$s1)
    colnames(Grid) <- c('u1','s1')	
    
    # Sample p1 and p2 R times from independent binomial distribution.
    n11 <- rbinom(n=R, size=N1, prob=Prob1)
    n22 <- rbinom(n=R, size=N2, prob=Prob2)	
    # Note that if Prob2 is equal to 0, all resampled values of n22 will be equal to zero.
    
    # The following loop calculates the incidence R times based on the samples values of p1 and p2.	   
    r1 <- NULL 
    Min <- NULL
    Max <- NULL
    for (j in 1:R){
      TbT.j <- c(n11[j],(N1-n11[j]), N2-n22[j], n22[j])
      
      # Using the ReturnAll argument, the Incidence() function will now output 100 incidence rates, computed along the curve of partial identifiability. This will combine both uncertainty due to partial identifiability and sampling variability.
      r1.j <- Incidence(Data=TbT.j, TimeInt=TimeInt[i], Eps=Eps, Limit_u1=Limit_u1, Value_u2=Value_u2, Limit_s1=Limit_s1, Grid=Grid, N=N, ReturnAll=TRUE)
      r1 <- c(r1, r1.j)
      Min <- c(Min, min(r1.j, na.rm=TRUE))
      Max <- c(Max, max(r1.j, na.rm=TRUE))
      setTxtProgressBar(PB, (i*R-(R-j)))	}
    
    # Calculate the median, and 2.5th and 97.5th percentile of the estimated incidence rates as well as the 2.5th percentile of the minima and the 97.5th percentile of the maxima.
    CI <- quantile(r1, probs=c(0.5, 0.025, 0.975), na.rm=TRUE)
    Min2.5 <- quantile(Min, probs=0.025, na.rm=TRUE)
    Max97.5 <- quantile(Max, probs=0.975, na.rm=TRUE)

    
    # Invoke again the Incidence() function to calculate the estimates for the incidence using the original 2x2 table and accounting for partial identifiability only.
    Inc <- Incidence(Data=c(Table.i[1,1], Table.i[1,2], Table.i[2,1], Table.i[2,2]), TimeInt=TimeInt[i], Eps=Eps, Limit_u1=Limit_u1, Value_u2=Value_u2, Limit_s1=Limit_s1, Grid=Grid, N=N) 
    Results <- rbind(Results, data.frame(MedianPI=Inc[1], LCI_PI=Inc[2], UCI_PI=Inc[3], MinPI=Inc[4], MaxPI=Inc[5],
                                         Median=CI[1], LCI=CI[2], UCI=CI[3], Min2.5=Min2.5, Max97.5=Max97.5, Min=min(Min), Max=max(Max)))	}
  colnames(Results) <- c('MedianPI','LCI_PI','UCI_PI','MinPI','MaxPI','Median','LCI','UCI','Min2.5','Max97.5','Min','Max')
  return(round(data.frame(Results, row.names=NULL), digits))	}
# --- End of function ---


# Examples using the Sensitivity() function.	
# Example for Magomeni ward, R12.
MAG <- c(78, 7, 50, 8)
Sensitivity(Data=MAG, TimeInt=42.11, R=100, N=200)

# Example for Vingunguti ward, R12.
VIN <- c(32, 27, 2, 2)
Sensitivity(Data=VIN, TimeInt=29.1, R=1000)	

# Example for these two wards combined.
Sensitivity(Data=rbind(MAG, VIN), TimeInt=c(42.11, 29.1), R=1000)
